# Supplementary material for: Application of the Updated WCRF/AICR Cancer Prevention Score as an Outcome for Cancer Survivors Participating in a Tailored and Intensive Dietary and Physical Activity Intervention
Source: Nutrients. 2022 Nov 10;14(22):4751. doi: 10.3390/nu14224751 (PMC9699073; doi:10.3390/nu14224751)
Supplement: Supplementary file 1 [file nutrients-14-04751-s001.zip]

Archive with 1 entries (1 files):
- nutrients-1996502-supplementary.pdf
